# Supplementary material for: Citric Acid-Mediated Microwave-Hydrothermal Synthesis of Mesoporous F-Doped HAp Nanorods from Bio-Waste for Biocidal Implant Applications
Source: Nanomaterials (Basel). 2022 Jan 19;12(3):315. doi: 10.3390/nano12030315 (PMC8840346; doi:10.3390/nano12030315)
Supplement: Supplementary file 1 [file nanomaterials-12-00315-s001.zip]

Archive with 1 entries (1 files):
- nanomaterials-1505983-supplementary.pdf
